# Supplementary material for: Network Reconstruction and Modelling Made Reproducible with moped
Source: Metabolites. 2022 Mar 22;12(4):275. doi: 10.3390/metabo12040275 (PMC9032245; doi:10.3390/metabo12040275)
Supplement: Supplementary file 1 [file metabolites-12-00275-s001.zip]

Archive with 1 entries (1 files):
- metabolites-1532142-supplementary.pdf
